# Supplementary material for: Human Adipose Mesenchymal Stromal/Stem Cells Improve Fat Transplantation Performance
Source: Cells. 2022 Sep 7;11(18):2799. doi: 10.3390/cells11182799 (PMC9496721; doi:10.3390/cells11182799)
Supplement: Supplementary file 1 [file cells-11-02799-s001.zip]

Archive with 1 entries (1 files):
- cells-1848301-supplementary.pdf
